# Supplementary material for: Inhibition of the glutamine transporter SNAT1 confers neuroprotection in mice by modulating the mTOR-autophagy system
Source: Commun Biol. 2019 Sep 18;2:346. doi: 10.1038/s42003-019-0582-4 (PMC6751179; doi:10.1038/s42003-019-0582-4)
Supplement: Supplementary file 3 — Supplementary Data 1 [file 42003_2019_582_MOESM3_ESM.xlsx]

## Sheet: Fig.1a
	Slc38a1	Slc38a2	Slc38a3	Slc38a4	Slc38a5	Slc7a5	Slc7a8	Slc1a5
Gene copy number normalized to Actb (relative fold)	1.23515	0.892262	0.592064	0.00893405	0.0259614	0.0991883	0.145583	0.267995
	0.803574	1.07845	0.371568	0.00678752	0.0478828	0.0583717	0.0586387	0.308175
	0.961273	0.809019	0.0552422	0.0083473	0.0622097	0.0186386	0.0151252	0.130413

## Sheet: Fig.1b
	Whole brain	Heart	Liver	Muscle	Small intestine	Spleen	Kidney	vWAT	sWAT	BAT	Testis	Thymus
Slc38a1/Actb mRNA (relative fold)	0.837987	0.033377	0.033377	0.002622	0.058113	0.081052	0.027873	0.022021	0.111491	0.006108	0.006731	0.17254
	0.873573	0.031796	0.031796	0.002283	0.051653	0.079937	0.026369	0.019984	0.113047	0.007065	0.00628	0.160985
	0.904379	0.019573	0.019573	0.00157	0.053847	0.093105	0.037034	0.031358	0.093752	0.006151	0.006825	0.200963
	0.849685	0.022174	0.022174	0.001339	0.069108	0.085082	0.033843	0.028856	0.106949	0.00566	0.006502	0.244008
	1.39959	0.083331	0.083331	0.00025	0.027873	0.116226	0.022021	0.026006	0.064035	0.004289	0.005505
	1.27015	0.106949	0.106949	0.000283	0.022174	0.105477	0.021717	0.03834	0.061854	0.003319	0.004759

## Sheet: Fig.2d
	Slc38a1				Slc38a2
	Control	Mutant			Control	Mutant
Slc38a1/Actb mRNA (relative fold)	1.10395	0.679564		Slc38a2/Actb mRNA (relative fold)	1.04823	0.482284
	0.967733	0.522203			0.851427	1.0338
	0.928312	0.457766			1.10034	0.799935

## Sheet: Fig.3b
		Control					Mutant
Infarct area (%)	+2mm	22.136	52.934	35.232	29.14	28.197	5.237	8.031	0	0	0
	+1mm	52.88	57.296	47.925	38.312	34.938	10.768	26.588	0	0	27.178
	0mm	56.332	57.228	54.134	40.41	41.888	10.155	37.737	17.981	2.851	21.753
	-1mm	58.454	53.347	36.229	51.229	40.095	22.405	35.245	3.178	6.506	21.465
	-2mm	32.704	35.287	33.621	32.384	19.65	11.24	9.742	2.474	19.697	13.157

## Sheet: Fig.3c
	Control	Mutant
NeuN negative area (%)	61.2658	12.6092
	62.4904	36.5592
	55.3562	32.7151

## Sheet: Fig.3d
	Control	Mutant
MAP2 negative area (%)	65.2119	13.9882
	54.7919	44.6331
	67.2385	37.8687

## Sheet: Fig.4a
		Contralateral			Ipsilateral
pp70S6K1(T389)/p70S6K1 (fold change)	sham	0.791	1.308	0.709	0.79	1.401	0.776
	0	0.238	2.291	2.627	0.499	3.446	2.676
	0.5	0.997	4.559	0.377	3.705	3.985	0.742
	1	3.012	2.829	0.962	12.514	13.063	4.196
	2	1.022	2.355	0.769	2.167	2.909	1.015
	6	0.779	3.132	0.423	2.512	3.973	1.536
	12	0.787	0.714	0.642	0.659	1.387	0.655
	24	0.635	0.828	1.755	1.871	1.342	2.041

## Sheet: Fig.4d
		Control			Mutant
pp70S6K1(T389)/b-Tubulin (fold change)	Contralateral	0.997161	0.778556	0.607844	0.937058	0.620303	0.423641
	Ipsilateral	5.60522	3.88116	3.48065	0.738913	1.89784	0.416197

## Sheet: Fig.4e
	Control			Mutant			Mutant, Tsc1+/fl
MAP2 negative area (%)	54.6784	50.9762	51.0254	33.4171	27.8821	39.031	53.0976	47.5361	47.2005

## Sheet: Fig.5b
	Control			Slc38a1-null
Slc38a1/Actb mRNA (relative fold)	0.982821	1.13983	0.903638	0.220677	0.279807	0.297477

[truncated: 30 more sheets: Fig.5d, Fig.5e, Fig.5f, Fig.6a, Fig.6b, Fig.6c, Fig.6d, Fig.6e, Fig.6f, Fig.6g, Fig.6h, Fig.6i, Fig.6j, Sup.Fig.1a, Sup.Fig.2a, Sup.Fig.2b, Sup.Fig.2d, Sup.Fig.3a, Sup.Fig.3b, Sup.Fig.3c …]
